# Supplementary material for: Sequential Modulation of the Equine Fecal Microbiota and Fibrolytic Capacity Following Two Consecutive Abrupt Dietary Changes and Bacterial Supplementation
Source: Animals (Basel). 2021 Apr 29;11(5):1278. doi: 10.3390/ani11051278 (PMC8144951; doi:10.3390/ani11051278)
Supplement: Supplementary file 1 [file animals-11-01278-s001.zip]

Archive with 1 entries (1 files):
- animals-1186622-supplementary.pdf
